# Supplementary material for: Supramolecular Tools to Improve Wound Healing and Antioxidant Properties of Abietic Acid: Biocompatible Microemulsions and Emulgels
Source: Molecules. 2022 Sep 30;27(19):6447. doi: 10.3390/molecules27196447 (PMC9572722; doi:10.3390/molecules27196447)
Supplement: Supplementary file 1 [file molecules-27-06447-s001.zip]

Archive with 1 entries (1 files):
- molecules-1918422-supplementary.pdf
